# Supplementary material for: Influence of Early Life Factors on the Breast Milk and Fecal Microbiota of Mother–Newborn Dyads
Source: Microorganisms. 2024 Oct 25;12(11):2142. doi: 10.3390/microorganisms12112142 (PMC11596411; doi:10.3390/microorganisms12112142)
Supplement: Supplementary file 1 [file microorganisms-12-02142-s001.zip]

Archive with 1 entries (1 files):
- microorganisms-3123245-SI.pdf
